# Supplementary material for: An amplicon-based approach for full-genome characterization of HPV16
Source: Microbiol Spectr. 2025 Jun 9;13(7):e03073-24. doi: 10.1128/spectrum.03073-24 (PMC12211047; doi:10.1128/spectrum.03073-24)
Supplement: Supplemental tables and figures — Table S1 to S4 and Fig. S1 to S6. [file spectrum.03073-24-s0001.xlsx]

## Sheet: Supplementary Table 1
	A1	A3	A4	B	C	D1	D2	D3
	QV17286	AS411	AS097	BF325	RW862	QV00512	QV13791	QV33364
	QV35943		IN151168	BF215	RW851		QV22478	RW649
	QV11074		INJP0168	RW768	IN221688		QV19067	RW677
	QV02234		AS310	RW918	BF236		QV24898	QV04917
	QV28131						QV23890	QV00346
	QV33501						QV00124	QV13040
	QV25054							QV00079
	QV13956							QV23856
	QV24723							QV21730
	QV25086
	QV19110
	QV11687
	Supplementary Table 1: Genbank reference sequences used to design primers overlapping the full genome of HPV16

## Sheet: Supplementary Table 2
	Primers	Position	Sequence (5'-3')		Pool PCR multiplex	Products
	#1	7854-7875	Forward	ACTAAGGGCGTAACCGAAATCG	1	769 bp
		696-716	Reverse	TAATGGGCTCTGTCCGGTTCT
	#2	605-627	Forward	TGCAACCAGAGACAACTGATCTC	2	709 bp
		1291-1313	Reverse	CGCCCTTCTACCTGTAACATCTG
	#3	1215-1239	Forward	ACAAAGTAGAGCTGCAAAAAGGAGA	1	677 bp
		1869-1891	Reverse	GTCTTTGTATCCATTCTGGCGTG
	#4	1792-1814	Forward	CCAAAATTGCGTAGTACAGCAGC	2	699 bp
		2463-2490	Reverse	TCCATCCAATGCATTTCTTAAATTGTCA
	#5	2374-2401	Forward	TCTAAAAGCCATTTTTGGTTACAACCAT	1	699 bp
		3048-3072	Reverse	GGTGCAGTTAAATACACTTCAAGGC
	#6	2960-2984	Forward	GCATTACAAGCAATTGAACTGCAAC	2	680 bp
		3613-3639	Reverse	GCATCACCTTTTAAATGTACTATGGGT
	#7	3338-3361	Forward	TGTCCTACATCTGTGTTTAGCAGC	1	690 bp
		4007-4027	Reverse	AACACCTAAACGCAGAGGCTG
	#8	3925-3946	Forward	TGCCTATTAATACGTCCGCTGC	2	702 bp
		4605-4626	Reverse	TACATCTGGGGGAATGGAAGGT
	#9	4523-4542	Forward	ATCCTGTGGGCCCTTCTGAT	1	687 bp
		5182-5209	Reverse	GTACCTTAGCACCTATAGATTTTCCACT
	#10	5094-5115	Forward	AGTTGCTTTACATAGGCCAGCA	2	698 bp
		5768-5791	Reverse	AGGAAAATAGGGATGTCCAACTGC
	#11	5665-5686	Forward	CACTGTCTACTTGCCTCCTGTC	1	707 bp
		6350-6371	Reverse	TGTCGCCATATGGTTCTGACAC
	#12	6248-6270	Forward	GGCTTTGGTGCTATGGACTTTAC	2	709 bp
		6933-6956	Reverse	GATCTTCTTTAGGTGCTGGAGGTG
	#13	6828-6853	Forward	CTATTTTGGAGGACTGGAATTTTGGT	1	723 bp
		7530-7550	Reverse	TGGCAAGCAGGAAACGTACAA
	#14	7199-7223	Forward	GTCTGTATGTGCTTGTATGTGCTTG	2	751 bp
		23-44	Reverse	CGATTTCGGTTACGCCCTTAGT
	Supplementary Table 2: Primers designed with PrimalScheme to amplify and overlap the full genome of HPV16

## Sheet: Supplementary Table 3
	Patients	HPV genotypes	Ct value or semi-quantification
	A1	HPV35	27.4
	A2	HPV58	24.9
		HPV51	13.5
	A3	HPV31	22.3
		HPV45	20.4
	A4	HPV58	27.4
	A5	HPV18	+++
		HPV56	+++
	A6	HPV31	++
		HPV45	++
	A7	HPV52	+++
	A8	HPV58	++
	A9	HPV58	+++
	A10	HPV33	+++
		HPV35	+
		HPV52	+++
		HPV56	++
	A11	HPV16	+++
		HPV31	+
		HPV39	++
		HPV45	+++
		HPV58	+
	A12	HPV58	+
	Supplementary Table 3: Samples with various high-risk HPV genotypes and Ct value tested with the multiplex PCR approach

## Sheet: Supplementary Table 4
	Patients	Sample	HPV16	HPV16 Ct	25X coverage (%)	Median depth (n reads)	Reads
			(Anyplex HPV28)	(Allplex HPV28)
	3	cervical	++	30.6	99.9	1467	55021
	7	Anal	++	31	99.9	834	30736
	8	cervical	+++	23.5	100	1203	29258
	9	Anal	+++	22.6	100	8406	140325
	10	Anal	+++	22.3	100	7387.5	115390
	11	Anal	+++	21.1	100	9897.5	216844
	14	genital	++	30.7	70.6	53.5	25837
	15	genital	++	32.6	86.3	1081.5	40862
	16	Anal	++	30.3	100	1184	61174
	18	cervical	++	29	44.5	3	9504
	19	Anal	++	26.9	99.9	534	23156
	20	cervical	+++	22.3	99.9	2721	87523
	25	Anal	++	30	99.9	1862.5	56619
	26	Anal	++	31.4	99.9	2350	69017
	27	Anal	++	32.4	99.9	956	33689
	28	Anal	++	29.4	99.9	2470	84072
	30	Anal	++	27.6	100	2147	115397
	31	Anal	++	27.8	99.9	3275	103535
	32	Anal	++	28	100	1862	93878
	34	Anal	+++	28.5	100	1759	81706
	35	Anal	+++	26	100	10046	129247
	36	Anal	+++	24.3	100	4590.5	67584
	37	Anal	+++	21.3	100	11134.5	163662
	38	Anal	+++	22.6	100	11947	167425
	40	Anal	++	27.9	99.9	4080	123626
	42	Anal	++	30.1	100	3687	112851
	45	cervical	++	35.4	93.9	241	9333
	47	cervical	++	33.2	97.1	322	13746
	48	cervical	+++	25.1	100	5387.5	112090
	49	cervical	+++	24.9	100	1642	54942
	54	Anal	++	25.4	100	7079.5	90855
	55	Anal	+++	22.1	100	4369	111997
	56	Anal	++	28.9	100	3920	123130
	64	Anal	++	27.1	99.9	4035.5	120010
	65	Anal	++	28.1	99.9	3487	112300
	66	Anal	++	27.6	94.3	254	15394
	67	Anal	++	32.3	94.1	572	25898
	69	Anal	++	30	98.5	1005	38233
	70	Anal	++	27.1	93.9	1229.5	50820
	71	Anal	++	32	77.1	63	3495
	73	Anal	++	36.8	34.1	10	923
	74	Anal	++	30.7	93.9	374	18522
	75	Anal	++	30.7	83.5	168	17945
	77	Anal	++	28.5	99.9	2629	88953
	78	Anal	++	29.7	91.8	384.5	27626
	79	Anal	++	35.2	93.9	352.5	14909
	80	Anal	++	30.4	97.2	824	32114
	81	Anal	++	29.8	93.9	200	6854
	82	Anal	++	26.4	99.9	2944.5	87388
	84	Anal	+++	23.3	100	12442	183748
	85	Anal	+++	24.8	99.9	3122.5	99428
	87	Anal	+++	22.2	100	4689	122674
	88	Anal	+++	25.2	100	3257	59193
	89	Anal	+++	21.4	100	4743	120656
	90	Anal	+++	19.3	100	7915.5	148897
	91	Anal	+++	24	100	11290	296813
	92	cervical	+++	22.6	100	9649.5	210293
	93	Anal	+++	23.7	100	10802	362457
	Supplementary Table 4: Characteristics of Oxford Nanopore Technologies sequencing

## Sheet: Supplementary Figure 1
	Supplementary figure 1: Agarose gel showing the amplification of fragments #1 and #11 with different concentration of SiHa cell.
	Left part: #1, right part: #11, from left to right: ladder, 1 ng, 2 ng, 4 ng, 6 ng, 8 ng and negative control.

## Sheet: Supplementary Figure 2
	Supplementary Figure 2: Schematic representation of the complete HPV16 genome showing the cleavage at the E2 gene involved in the integration of HPV16 into the host cell genome and responsible for the non-amplification of amplicons #6 and #7.
	URR: upstream regulatory region; Ori: replication origin; bp: base pairs

## Sheet: Supplementary Figure 3
	Supplementary Figure 3: Agarose gel showing the amplification of two fragments of about 1500bp on the SiHa cell line with primers pairs on each side or outside of the supposed E2 cleavage region.
	From left to right: ladder, fragment generated with forward primer #7 and reverse primer #8, fragment generated with forward primer #8 and reverse primer #9.

## Sheet: Supplementary Figure 4
	Supplementary Figure 4: Agarose gel showing the amplification of HPV16 genome by a multiplex PCR approach on SiHa cells line, using pools 1A and 2A (primers in equivalent concentration) or 1B and 2B (primers #13 and #8 in double quantities).
	From left to right: ladder, pool 1A, 2A, 1B and 2B tested on 5ng, 10ng, 12.5ng and 15ng of SiHa cell, negative control.

## Sheet: Supplementary Figure 5
	Supplementary Figure 5: Agarose gel showing the amplification of HPV16 genome by a multiplex PCR approach using the pools 1B and 2B on 12 samples (A1 to A12) tested positive for multiple high-risk HPV, others than HPV16.
	Extracts from SiHa cell line and patient P25 (patient ++) were used as positive controls.
	L: ladder

## Sheet: Supplementary Figure 6
	Supplementary Figure 6: Agarose gel showing the amplification of HPV16 genome by a multiplex PCR approach on semi-quantified patient samples (HPV16+++, HPV16++ or HPV16+).
	L: ladder
